# Supplementary material for: CD73-Mediated Immunosuppression Is Linked to a Specific Fibroblast Population That Paves the Way for New Therapy in Breast Cancer
Source: Cancers (Basel). 2021 Nov 23;13(23):5878. doi: 10.3390/cancers13235878 (PMC8657241; doi:10.3390/cancers13235878)
Supplement: Supplementary file 1 [file cancers-13-05878-s001.zip]

Archive with 1 entries (1 files):
- cancers-1444750-supplementary.pdf
